# Supplementary material for: Systematic review of Plasmodium falciparum and Plasmodium vivax polyclonal infections: Impact of prevalence, study population characteristics, and laboratory procedures
Source: PLoS One. 2021 Jun 11;16(6):e0249382. doi: 10.1371/journal.pone.0249382 (PMC8195386; doi:10.1371/journal.pone.0249382)
Supplement: S1 File — (XLSX) [file pone.0249382.s001.xlsx]

## Sheet: P_falciparum
Title	First author	PMID	Geographic region	Year of study	Clinical asymptomatic	Number of patients	#patients genotyped	Age group	Genotyping method	Number of markers	Method for Diagnosis	Prevalence	Source of prevalence data	MOI all markers	%Polyclonal all markers	MOImsp2	%Polyclonal msp2
Plasmodium falciparum: a comparative analysis of the genetic diversity in malaria-mesoendemic areas of Brazil and Madagascar	Sallenave-Sales, S	10952272	3	1990	2	27	27	1	1	1	1	0.3	Malaria Atlas	1.3	34	1.3	34
Age-dependent carriage of multiple Plasmodium falciparum merozoite surface antigen-2 alleles in asymptomatic malaria infections	Ntoumi, F	7856831	1	1992	1	65	65	1	1	0	2	78	Study		82	3.13
Variation of Plasmodium falciparum msp1 block 2 and msp2 allele prevalence and of infection complexity in two neighbouring Senegalese villages with different transmission conditions	Konate, L	10450422	1	1992	1	77	67	1	1	1	1	16	Malaria Atlas	3.7	92	3	76
Plasmodium falciparum: a comparative analysis of the genetic diversity in malaria-mesoendemic areas of Brazil and Madagascar	Sallenave-Sales, S	10952272	3	1992	2	33	33	1	1	1	1	0.3	Malaria Atlas	1.3	33	1.3	33
Plasmodium falciparum: extensive polymorphism in merozoite surface antigen 2 alleles in an area with endemic malaria in Papua New Guinea	Felger, I	7914494	2	1993	1	304	144	1	1	0	2	47	Study	1.53	25.7	1.53	25.7
Plasmodium falciparum: a comparative analysis of the genetic diversity in malaria-mesoendemic areas of Brazil and Madagascar	Sallenave-Sales, S	10952272	3	1993	2	29	29	1	1	0	1	0.3	Malaria Atlas	2	55	2	55
No influence of age on infection complexity and allelic distribution in Plasmodium falciparum infections in Ndiop, a Senegalese village with seasonal, mesoendemic malaria.	Zwetyenga, J	9840589	1	1994	1	166	166	2	1	1	2	77	Study	1.65	48	1.5	38
No influence of age on infection complexity and allelic distribution in Plasmodium falciparum infections in Ndiop, a Senegalese village with seasonal, mesoendemic malaria.	Zwetyenga, J	9840589	1	1994	2	25	25	2	1	1	2	16	Malaria Atlas	2.3	80	2.15	64
Variation of Plasmodium falciparum msp1 block 2 and msp2 allele prevalence and of infection complexity in two neighbouring Senegalese villages with different transmission conditions	Konate, L	10450422	1	1994	1	125	81	1	1	1	1	16	Malaria Atlas	1.6	53	1.55	38
Variation of Plasmodium falciparum msp1 block 2 and msp2 allele prevalence and of infection complexity in two neighbouring Senegalese villages with different transmission conditions	Konate, L	10450422	1	1994	1	144	135	1	1	1	1	16	Malaria Atlas	3.4	90	3.1	80
Extensive genetic diversity of Plasmodium falciparum isolates collected from patients with severe malaria in Dakar, Senegal.	Robert, F	9015525	1	1995	2	30	30	1	1	1	1	16	Malaria Atlas	3.1	0.7	2.3	0.7
Extensive genetic diversity of Plasmodium falciparum isolates collected from patients with severe malaria in Dakar, Senegal.	Robert, F	9015525	1	1995	2	56	56	1	1	1	1	16	Malaria Atlas	2.4	37.5	2.4	30.3
No variation in the prevalence of point mutations in the Pfcrt and Pfmdr1 genes in isolates from Gabonese patients with uncomplicated or severe Plasmodium falciparum malaria	Mayengue, PI	17096149	1	1996	2	91	30	2	1	1	1	43.2	Malaria Atlas	2.9
The Multiplicity of Plasmodium Falciparum Infections Is Associated With Acquired Immunity to Asexual Blood Stage Antigens	Mayengue, PI	19028595	1	1996	2	200	64	1	1	1	1	43.2	Malaria Atlas	1.89	53
Allelic diversity in the merozoite surface protein-1 and epidemiology of multiple-clone Plasmodium falciparum infections in northern Tanzania	Ferreira, MU	9920333	1	1997	2	187	187	1	1	0	1	32.7	Malaria Atlas	2.37	60
Genetic diversity of Plasmodium falciparum and its relationship to parasite density in an area with different malaria endemicities in West Uganda.	Peyerl-Hoffmann, G	11555426	1	1997	1	406	225	1	1	1	1	55.4	Study	2.6	78	2.2	64
Plasmodium falciparum multiple infections in Mozambique, its relation to other malariological indices and to prospective risk of malaria morbidity.	Mayor, A	12535242	1	1997	1	1179	79	1	1	0	2	25.2	Study	1.4	33	1.4
Plasmodium falciparum multiple infections in Mozambique, its relation to other malariological indices and to prospective risk of malaria morbidity.	Mayor, A	12535242	1	1997	1	705	158	1	1	0	2	30.2	Study	1.3	44	1.3
Plasmodium falciparum multiple infections in Mozambique, its relation to other malariological indices and to prospective risk of malaria morbidity.	Mayor, A	12535242	1	1997	1	616	46	1	1	0	2	31	Study	1.6	53	1.6
Multiplicity of Plasmodium falciparum infection in pregnancy.	Beck, S	11716126	1	1998	2	530	335	1	1	0	1	52.8	Malaria Atlas	2.9	68
Molecular epidemiology of malaria in Yaounde, Cameroon. VIII. Multiple Plasmodium falciparum infections in symptomatic patients.	Basco, LK	11791977	1	1998	2	114	52	1	1	1	1	39.8	Malaria Atlas	2.9	60	2.86	23.5
Complexity and genetic diversity of Plasmodium falciparum infections in young children living in urban areas of Central and West Africa.	Issifou, S	12759745	1	1998	1	29	29	2	1	0	1	43.2	Malaria Atlas	2.1	62	1.9	62
Complexity and genetic diversity of Plasmodium falciparum infections in young children living in urban areas of Central and West Africa.	Issifou, S	12759745	1	1998	2	29	29	2	1	0	1	43.2	Malaria Atlas	2.2	79	2.2	79
A Prospective Study of Plasmodium Falciparum Multiplicity of Infection and Morbidity in Tanzanian Children	Henning, L	15485698	1	1998	1	610	96	1	1	0	1	40	Study	2.6		2.6
Plasmodium diversity in non-malaria individuals from the Bioko Island in Equatorial Guinea (West Central-Africa)	Guerra-Neira, A	16784527	1	1998	1	50	33	2	1	1	2	62	Study
Plasmodium diversity in non-malaria individuals from the Bioko Island in Equatorial Guinea (West Central-Africa)	Guerra-Neira, A	16784527	1	1998	1	22	12	2	1	1	2	63	Study
Plasmodium diversity in non-malaria individuals from the Bioko Island in Equatorial Guinea (West Central-Africa)	Guerra-Neira, A	16784527	1	1998	1	24	19	2	1	1	2	67	Study
Population genetics analysis during the elimination process of Plasmodium falciparum in Djibouti	Khaireh, BA	23758989	1	1998	2	46	46	1	2	1	1	0.2	Malaria Atlas	1.36
Analysis of Plasmodium falciparum infections in a village community in Northern Nigeria: determination of msp2 genotypes and parasite-specific IgG responses	Engelbrecht, F	10643909	1	1999	1	104	98	1	1	0	1	90	Study	3.9	81.7	3.9	81.7
Population structure of Plasmodium falciparum isolates during an epidemic in southern Mauritania	Jordan, S	11679123	1	1999	2	165	63	1	1	1	1	6.2	Malaria Atlas	1.57
Population structure of Plasmodium falciparum isolates during an epidemic in southern Mauritania	Jordan, S	11679123	1	1999	2	221	110	1	1	1	1	6.2	Malaria Atlas	2.34
Malaria in pregnancy in rural Mozambique: the role of parity, submicroscopic and multiple Plasmodium falciparum infections.	Saute, F	11851951	1	1999	1	686	81	3	1	0	2	52.8	Study	1.7		1.7
Complexity and genetic diversity of Plasmodium falciparum infections in young children living in urban areas of Central and West Africa.	Issifou, S	12759745	1	1999	1	23	23	2	1	0	1	40	Malaria Atlas	1	35	1	35
Complexity and genetic diversity of Plasmodium falciparum infections in young children living in urban areas of Central and West Africa.	Issifou, S	12759745	1	1999	2	23	23	2	1	0	1	40	Malaria Atlas	1	35	1	35
Genetic complexity of Plasmodium falciparum in two ethnic groups of Burkina Faso with marked differences in susceptibility to malaria	Paganotti, GM	15306706	1	1999	1	68	68	2	1	1	1	20	Study	3.29
Genetic complexity of Plasmodium falciparum in two ethnic groups of Burkina Faso with marked differences in susceptibility to malaria	Paganotti, GM	15306706	1	1999	1	49	49	2	1	1	1	36.5	Study	4.33
Multiclonal Asymptomatic Plasmodium Falciparum Infections Predict a Reduced Risk of Malaria Disease in a Tanzanian Population	Bereczky, S	17194613	1	1999	1	890	756	1	1	0	1	14	Study	2.4		2.4
Population genetics analysis during the elimination process of Plasmodium falciparum in Djibouti	Khaireh, BA	23758989	1	1999	2	61	61	1	2	1	1	0.2	Malaria Atlas	1.42
Evolution of genetic polymorphisms of Plasmodium falciparum merozoite surface protein (PfMSP) in Thailand	Kuesap, J	24623892	2	1999	2	49	46	1	1	1	1	0.5	Malaria Atlas		15.5
Prospective risk of morbidity in relation to multiplicity of infection with Plasmodium falciparum in São Tomé	Muller, DA	11230825	1	2000	1	491	315	2	1	0	2	60.5	Study	2.4		2.4
Molecular epidemiology of Plasmodium falciparum infections among asymptomatic inhabitants of a holoendemic malarious area in northern Ghana.	Owusu-Agyei, S	12000651	1	2000	1	308	252	1	1	0	1	70	Study	3.4	84	3.4	84
Polymorphism in two merozoite surface proteins of Plasmodium falciparum isolates from Gabon.	Aubouy, A	12773207	1	2000	2	252	52	2	1	1	1	30.7	Malaria Atlas	4
Fine specificity of anti-MSP119 antibodies and multiplicity of Plasmodium falciparum Merozoite Surface Protein 1 types in individuals in Nigeria with sub-microscopic infection	Ngoundou-Landji, J	20955565	1	2000	1	147	143	1	1	0	1	75	Study	1.7	51
Plasmodium falciparum variant surface antigen expression varies between isolates causing severe and nonsevere malaria and is modified by acquired immunity	Nielsen, MA	11907103	1	2001	2	32	28	2	1	1	1	52.8	Malaria Atlas	2.1
Plasmodium falciparum variant surface antigen expression varies between isolates causing severe and nonsevere malaria and is modified by acquired immunity	Nielsen, MA	11907103	1	2001	2	36	34	2	1	1	1	52.8	Malaria Atlas	2
Association of sub-microscopic malaria parasite carriage with transmission intensity in north-eastern Tanzania	Manjurano, A	22177014	1	2001	1	250	248	1	1	0	2	9.2	Study		76.2		76.2
Association of sub-microscopic malaria parasite carriage with transmission intensity in north-eastern Tanzania	Manjurano, A	22177014	1	2001	1	250	87	1	1	0	2	6.9	Study	1.7		1.7
Association of sub-microscopic malaria parasite carriage with transmission intensity in north-eastern Tanzania	Manjurano, A	22177014	1	2001	1	250	84	1	1	0	2	9.5	Study	1.2		1.2
Association of sub-microscopic malaria parasite carriage with transmission intensity in north-eastern Tanzania	Manjurano, A	22177014	1	2001	1	250	89	1	1	0	2	14.6	Study	3		3
Association of sub-microscopic malaria parasite carriage with transmission intensity in north-eastern Tanzania	Manjurano, A	22177014	1	2001	1	249	91	1	1	0	2	23.1	Study	2.2		2.2
Association of sub-microscopic malaria parasite carriage with transmission intensity in north-eastern Tanzania	Manjurano, A	22177014	1	2001	1	250	88	1	1	0	2	38.6	Study	2.3		2.3
Association of sub-microscopic malaria parasite carriage with transmission intensity in north-eastern Tanzania	Manjurano, A	22177014	1	2001	1	249	87	1	1	0	2	50.6	Study	2.7		2.7
Association of sub-microscopic malaria parasite carriage with transmission intensity in north-eastern Tanzania	Manjurano, A	22177014	1	2001	1	249	88	1	1	0	2	55.7	Study	2.7		2.7
Association of sub-microscopic malaria parasite carriage with transmission intensity in north-eastern Tanzania	Manjurano, A	22177014	1	2001	1	246	81	1	1	0	2	64.2	Study	3		3
Association of sub-microscopic malaria parasite carriage with transmission intensity in north-eastern Tanzania	Manjurano, A	22177014	1	2001	1	243	83	1	1	0	2	73.5	Study	3.2		3.2
Association of sub-microscopic malaria parasite carriage with transmission intensity in north-eastern Tanzania	Manjurano, A	22177014	1	2001	1	247	95	1	1	0	2	87.4	Study	3.4		3.4
Point mutations in the pfcrt and pfmdr-1 genes of Plasmodium falciparum and clinical response to chloroquine, among malaria patients from Nigeria	Happi, TC	12930607	1	2002	2	30	30	2	1	1	1	41.8	Malaria Atlas	4.2		4.2
Impact of genetic complexity on longevity and gametocytogenesis of Plasmodium falciparum during the dry and transmission-free season of eastern Sudan	Nassir, E	15619515	1	2002	2	121	38	1	1	0	1	4	Malaria Atlas	1.9	47	1.9	47
No variation in the prevalence of point mutations in the Pfcrt and Pfmdr1 genes in isolates from Gabonese patients with uncomplicated or severe Plasmodium falciparum malaria	Mayengue, PI	17096149	1	2002	2	60	30	2	1	1	1	40.5	Malaria Atlas	3
Allelic polymorphism of MSP2 gene in severe P. falciparum malaria in an area of low and seasonal transmission	A-Elbasit, IE	17768641	1	2002	2	106	106	1	1	0	2	4	Malaria Atlas	1.53	45.3	1.53	45.3
Allelic polymorphism of MSP2 gene in severe P. falciparum malaria in an area of low and seasonal transmission	A-Elbasit, IE	17768641	1	2002	2	103	103	1	1	0	2	4	Malaria Atlas	1.5	38.8	1.5	38.8
Multiplicity of Plasmodium falciparum infection in asymptomatic children in Senegal: relation to transmission, age and erythrocyte variants	Vafa, M	18215251	1	2002	1	372	372	2	1	0	2	44	Study	2.5	64	2.5	64
Comparative population structure of Plasmodium malariae and Plasmodium falciparum under different transmission settings in Malawi.	Bruce, MC	21314950	1	2002	2	145	145	1	2	1	2	36.6	Malaria Atlas	2.37	76.6
Comparative population structure of Plasmodium malariae and Plasmodium falciparum under different transmission settings in Malawi.	Bruce, MC	21314950	1	2002	2	112	112	1	2	1	2	46.8	Malaria Atlas	3.04	84.8
Population genetics analysis during the elimination process of Plasmodium falciparum in Djibouti	Khaireh, BA	23758989	1	2002	2	32	32	1	2	1	1	0.2	Malaria Atlas	1.12
Plasmodium falciparum: genetic diversity and complexity of infections in an isolated village in western Thailand.	Tanabe, K	24060540	1	2002	1	672	60	1	1	0	2	10	Study	1.54	39
Genetic diversity of Plasmodium falciparum among school-aged children from the Man region, western Côte d'Ivoire.	Mara, SE	24228865	1	2002	1	292	241	2	1	0	2	82.5	Study	2.88		2.88
Plasmodium falciparum msp2 Genotypes and Multiplicity of Infections among Children under Five Years with Uncomplicated Malaria in Kibaha, Tanzania.	Kidima, W	26770821	1	2002	2	119	99	2	1	0	1	38.27	Malaria Atlas	1.4	50	1.4	50
Rapid selection of sulphadoxine-resistant Plasmodium falciparum and its effect on within-population genetic diversity in Papua New Guinea	Mita, T	29615786	2	2002	1	992	31	1	2	1	2	47.7	Study	1.52	45.2
Molecular analysis of Plasmodium falciparum recrudescent malaria infections in children treated with chloroquine in Nigeria.	Happi, CT	14971693	1	2003	2	160	47	2	1	1	1	41.6	Malaria Atlas	4	89	2.42	89
Seasonal variation and high multiplicity of first Plasmodium falciparum infections in children from a holoendemic area in Ghana, West Africa.	Kobbe, R	16640613	1	2003	1	1069	158	2	1	1	2	18.2	Study	4	94.9		14.1
Multiplicity of Plasmodium falciparum infection in asymptomatic children in Senegal: relation to transmission, age and erythrocyte variants	Vafa, M	18215251	1	2003	1	372	372	2	1	0	2	51	Study	4.1	87	4.1	87
Plasmodium falciparum genotypes diversity in symptomatic malaria of children living in an urban and a rural setting in Burkina Faso.	Soulama, I	19545390	1	2003	2	89	89	2	1	1	1	45.6	Malaria Atlas	3	96
Plasmodium falciparum genotypes diversity in symptomatic malaria of children living in an urban and a rural setting in Burkina Faso.	Soulama, I	19545390	1	2003	2	75	75	2	1	1	1	54.4	Malaria Atlas	3.3	93.1
Epidemiology of malaria in the forest-savanna transitional zone of Ghana	Owusu-Agyei, S	19785766	1	2003	1	335	335	2	1	0	1	64	Study	6.1		6.1
Genetic Diversity of Plasmodium falciparum Field Isolates in Central Sudan Inferred by PCR Genotyping of Merozoite Surface Protein 1 and 2.	Hamid, MM	23641369	1	2003	1	121	121	1	1	1	1	32	Study	2	62	2	56.6
Rapid selection of sulphadoxine-resistant Plasmodium falciparum and its effect on within-population genetic diversity in Papua New Guinea	Mita, T	29615786	2	2003	1	719	55	1	2	1	2	42.3	Study	1.64	47.2
Molecular analysis of chloroquine resistance in Plasmodium falciparum in Yunnan Province, China	Yang, Z	17875016	2	2004	2	89	34	1	1	0	1	0.2	Malaria Atlas	1.28	28.4
Transmission of malaria and genotypic variability of Plasmodium falciparum on the island of Annobon (Equatorial Guinea).	Cano, J	17961248	1	2004	1	112	98	2	1	1	1	17	Study	2.2
Transmission of malaria and genotypic variability of Plasmodium falciparum on the island of Annobon (Equatorial Guinea).	Cano, J	17961248	1	2004	1	83	78	2	1	1	1	60	Study	1.9
Genetic diversity and genotype multiplicity of Plasmodium falciparum infections in symptomatic individuals living in Bangui (CAR)	Dolmazon, V	18501320	1	2004	2	336	258	3	1	1	1	80.3	Malaria Atlas	2.8	86.4	2.8	76.7
Dynamics of Plasmodium falciparum alleles in children with normal haemoglobin and with sickle cell trait in western Uganda	Kiwanuka, GN	18789462	1	2004	2	61	61	2	1	1	1	43.5	Malaria Atlas	2.1		2.1
Dynamics of Plasmodium falciparum alleles in children with normal haemoglobin and with sickle cell trait in western Uganda	Kiwanuka, GN	18789462	1	2004	2	68	68	2	1	1	1	43.5	Malaria Atlas	2.7		2.7
Plasmodium falciparum and Plasmodium vivax Infections in the Peruvian Amazon: Propagation of Complex, Multiple Allele-Type Infections without Super-Infection	Sutton, PL	19996422	3	2004	2	308	152	2	1	0	2	1.6	Malaria Atlas		9.5
Multiplicity of Plasmodium falciparum infection predicts antimalarial treatment outcome in Ugandan children.	Kyabayinze, DJ	20589125	1	2004	2	485	476	1	1	0	1	45	Malaria Atlas	2.15	71	2.15	71
Submicroscopic and multiple plasmodium falciparum infections in pregnant Sudanese women	Omer, S	22540079	1	2004	1	836	471	3	1	0	2	56.3	Study	2.7	54.8
Genetic diversity of Plasmodium falciparum isolates from uncomplicated malaria cases in Ghana over a decade.	Duah, NO	27460474	1	2004	2	52	52	2	1	0	1	37.2	Malaria Atlas	1.73		1.73
Dynamics in multiplicity of Plasmodium falciparum infection among children with asymptomatic malaria in central Ghana.	Botwe, AK	28716086	1	2004	1	1113	140	2	1	0	1	78.9	Study	2.3		2.3
Genetic Diversity of the Plasmodium falciparum Glutamate-Rich Protein R2 Region Before and Twelve Years After Introduction of Artemisinin Combination Therapies Among Febrile Children in Nigeria	Nguestse, C	29363449	1	2004	2	150	110	2	1	0	1	47.6	Malaria Atlas	1.23
Genetic Diversity of the Plasmodium falciparum Glutamate-Rich Protein R2 Region Before and Twelve Years after Introduction of Artemisinin Combination Therapies among Febrile Children in Nigeria	Nguestse, CN	29363449	1	2004	2	150	110	2	1	0	1	45.49	Malaria Atlas	1.23
[Prevalence, Genetic Diversity and Multiplicity of Plasmodium Falciparum Infection in School Children in Central Cote d'Ivoire]	Silue, KD	16775938	1	2005	1	424	196	2	1	0	2	83.9	Study	3.87	86.5	3.87	86.5
[Prevalence, Genetic Diversity and Multiplicity of Plasmodium Falciparum Infection in School Children in Central Cote d'Ivoire]	Silue, KD	16775938	1	2005	1	424	196	2	1	0	2	65	Malaria Atlas	3.87	86.5	3.87	86.5
Dynamics of Plasmodium falciparum alleles in children with normal haemoglobin and with sickle cell trait in western Uganda	Kiwanuka, GN	18789462	1	2005	1	33	33	2	1	1	1	35.5	Malaria Atlas	2.7		2.7
Genetic polymorphism of merozoite surface protein-1 and merozoite surface protein-2 in Plasmodium falciparum isolates from Brazzaville, Republic of Congo.	Mayengue, PI	21936949	1	2005	2	125	125	1	1	1	1	62.1	Malaria Atlas	2.2	83	1.7	54
High levels of genetic diversity of Plasmodium falciparum populations in Papua New Guinea despite variable infection prevalence.	Barry, AE	23400571	2	2005	1	304	261	2	2	0	2	36.1	Study	1.72		1.72
Genetic polymorphism and amino acid sequence variation in Plasmodium falciparum GLURP R2 repeat region in Assam, India, at an interval of five years.	Kumar, D	25416405	2	2005	2	38	29	1	1	1	2	0.48	Malaria Atlas	1.21
Characterising temporal trends in asymptomatic Plasmodium infections and transporter polymorphisms during transition from high to low transmission in Zanzibar, 2005-2013.	Morris, U	25917493	1	2005	1	534	33	1	2	1	2	21.1	Study	2.8
Plasmodium falciparum Genetic Diversity in Bangladesh Does Not Suggest a Hypoendemic Population Structure.	Alam, MS	27139455	2	2005	2	130	123	1	1	1	1	0.2	Malaria Atlas	1.51	94.6	1.25	21.6
Complexity of Plasmodium falciparum clinical samples from Uganda during short-term culture.	Nsobya, SL	18808336	1	2006	2	98	98	2	1	0	1	33	Malaria Atlas	1.73		1.73
High prevalence of asymptomatic plasmodium falciparum infections in a highland area of western Kenya: a cohort study	Baliraine, FN	19476434	1	2006	1	81	81	2	1	1	2	22.6	Study	2.65
High prevalence of asymptomatic plasmodium falciparum infections in a highland area of western Kenya: a cohort study	Baliraine, FN	19476434	1	2006	1	81	81	2	1	1	2	25.6	Study	2.87
High prevalence of asymptomatic plasmodium falciparum infections in a highland area of western Kenya: a cohort study	Baliraine, FN	19476434	1	2006	1	84	84	2	1	1	2	51.9	Study	5.66
Genetic polymorphism of merozoite surface protein-1 and merozoite surface protein-2 in Plasmodium falciparum field isolates from Myanmar.	Kang, JM	20478015	2	2006	2	63	63	1	1	1	2	0.2	Malaria Atlas	2.35	87.3	2.35	87.3
Limited variation in vaccine candidate Plasmodium falciparum Merozoite Surface Protein-6 over multiple transmission seasons	Neal, AT	20497564	3	2006	2	506	506	1	1	0	1	0.8	Malaria Atlas
High levels of genetic diversity of Plasmodium falciparum populations in Papua New Guinea despite variable infection prevalence.	Barry, AE	23400571	2	2006	1	387	133	2	2	0	2	44.6	Study	1.59		1.59
High levels of genetic diversity of Plasmodium falciparum populations in Papua New Guinea despite variable infection prevalence.	Barry, AE	23400571	2	2006	1	395	156	2	2	0	2	49.7	Study	1.97		1.97
High levels of genetic diversity of Plasmodium falciparum populations in Papua New Guinea despite variable infection prevalence.	Barry, AE	23400571	2	2006	1	493	211	2	2	0	2	55.7	Study	2.01		2.01
Genetic diversity of Plasmodium falciparum isolates from naturally infected children in north-central Nigeria using the merozoite surface protein-2 as molecular marker	Oyedeji, SI	23790328	1	2006	2	140	140	2	1	0	1	50.8	Malaria Atlas	2	60	2	60
Genetic diversity of Plasmodium falciparum isolates from naturally infected children in north-central Nigeria using the merozoite surface protein-2 as molecular marker	Oyedeji, SI	23790328	1	2006	1	180	180	2	1	0	1	50.8	Malaria Atlas	2.2	62	2.2	62
Genetic diversity of Plasmodium falciparum isolates from uncomplicated malaria cases in Ghana over a decade.	Duah, NO	27460474	1	2006	2	209	209	2	1	0	1	32.8	Malaria Atlas	1.55		1.55
Analysis of circulating populations of Plasmodium falciparum in mild and severe malaria in two different epidemiological patterns in Madagascar.	Durand, R	18803610	1	2007	2	117	117	1	2	0	1	22.3	Malaria Atlas	3.35		3.35
Analysis of circulating populations of Plasmodium falciparum in mild and severe malaria in two different epidemiological patterns in Madagascar.	Durand, R	18803610	1	2007	2	119	119	1	2	0	1	41.6	Malaria Atlas	4.09		4.09
Temporal and spatial variation in MSP1 clonal composition of Plasmodium falciparum in districts of Assam, Northeast India	Baruah, S	19454325	2	2007	1	546	50	1	1	0	1	29.04	Study	3.52		3.52
Temporal and spatial variation in MSP1 clonal composition of Plasmodium falciparum in districts of Assam, Northeast India	Baruah, S	19454325	2	2007	1	796	112	1	1	0	1	44.58	Study	3.306		3.306
Genetic complexity and transmissibility of Plasmodium falciparum parasites causing severe malaria in central-east coast India.	Rout, R	19901903	2	2007	2	48	48	3	1	1	1	0.5	Malaria Atlas	2.5	56.3	2.5
Genetic complexity and transmissibility of Plasmodium falciparum parasites causing severe malaria in central-east coast India.	Rout, R	19901903	2	2007	2	48	48	3	1	1	1	0.5	Malaria Atlas	3.1	89.6	3.1
Genetic diversity among Plasmodium falciparum field isolates in Pakistan measured with PCR genotyping of the merozoite surface protein 1 and 2.	Ghanchi, NK	20043863	2	2007	2	244	231	1	1	1	1	0.6	Malaria Atlas	1.25	24	1.22
Evolution of genetic polymorphisms of Plasmodium falciparum merozoite surface protein (PfMSP) in Thailand	Kuesap, J	24623892	2	2007	2	50	50	1	1	1	1	0.5	Malaria Atlas		17.8
A deep sequencing approach to estimate Plasmodium falciparum complexity of infection (COI) and explore apical membrane antigen 1 diversity.	Miller, RH	29246158	1	2007	1	115	115	1	4	0	2	70.4	Study	2.38	64.5
A deep sequencing approach to estimate Plasmodium falciparum complexity of infection (COI) and explore apical membrane antigen 1 diversity	Miller, RH	29246158	1	2007	1	115	79	3	4	0	2	33.5	Study	2.38	64.5
Temporal changes in genetic diversity of msp-1, msp-2, and msp-3 in Plasmodium falciparum isolates from Grande Comore Island after introduction of ACT	Huang B	29458365	1	2007	2	118	112	1	1	1	1	0.9	Malaria Atlas	3.11	76.7	2.75	62.4
High gametocyte complexity and mosquito infectivity of Plasmodium falciparum in the Gambia.	Nwakanma, D	17709108	1	2008	1	31	31	3	1	0	1	20	Study	1.4	75
Close kinship within multiple-genotype malaria parasite infections	Nkhoma, SC	22398165	1	2008	2	79	79	2	2	1	1	37.6	Malaria Atlas		78
Genetic diversity of Plasmodium falciparum infections in mild and severe malaria of children from Kampala, Uganda.	Kiwuwa, MS	23408340	1	2008	2	82	82	2	1	1	1	38.9	Malaria Atlas	3	77	2.3
Genetic diversity of Plasmodium falciparum infections in mild and severe malaria of children from Kampala, Uganda.	Kiwuwa, MS	23408340	1	2008	2	82	82	2	1	1	1	38.9	Malaria Atlas	3.7	84.2	2.7
Higher microsatellite diversity in Plasmodium vivax than in sympatric Plasmodium falciparum populations in Pursat, western Cambodia	Orjuela-Sanchez, P	23562882	2	2008	2	177	164	1	2	1	1	0.9	Malaria Atlas		47.6
Genetic diversity of Plasmodium falciparum isolates from uncomplicated malaria cases in Ghana over a decade.	Duah, NO	27460474	1	2008	2	372	372	2	1	0	1	34	Malaria Atlas	2.08		2.08
Spatial and temporal distribution of Pfmsp1 and Pfmsp2 alleles and genetic profile change of Plasmodium falciparum populations in Gabon.	Ndong Ngomo, JM	28993182	1	2008	2	47	47	2	1	1	1	14.7	Malaria Atlas	2.66	77.7	2.14	55.5
Genetic diversity of Plasmodium falciparum isolates from Pahang, Malaysia based on MSP-1 and MSP-2 genes.	Atroosh, WM	22166488	2	2009	2	822	75	1	1	1	1	0.2	Malaria Atlas	1.37	33.8	1.2	20
Genetic analysis of the merozoite surface protein-1 block 2 allelic types in Plasmodium falciparum clinical isolates from Lao PDR.	Khaminsou, N	22177111	2	2009	2	230	230	1	1	0	2	16.7	Malaria Atlas	1.6	45.65
Genetic diversity in merozoite surface protein-1 and 2 among Plasmodium falciparum isolates from malarious districts of tribal dominant state of Jharkhand, India	Hussain, MM	22325817	2	2009	1	134	134	1	1	1	1	7.4	Study	1.39	39.5	1.39	39.5
The suitability of P. falciparum merozoite surface proteins 1 and 2 as genetic markers for in vivo drug trials in Yemen.	Al-abd, NM	23861823	2	2009	2	511	74	1	1	1	1	1	Malaria Atlas	1.6	45	1.6
Evaluation of parasite subpopulations and genetic diversity of the msp1, msp2 and glurp genes during and following artesunate monotherapy treatment of Plasmodium falciparum malaria in Western Cambodia	Gosi, P	24206588	2	2009	2	143	143	3	1	1	1	0.7	Malaria Atlas		31		26
Characterising temporal trends in asymptomatic Plasmodium infections and transporter polymorphisms during transition from high to low transmission in Zanzibar, 2005-2013.	Morris, U	25917493	1	2009	1	2423	19	1	2	1	2	3.3	Study	1.7
Allelic Diversity of MSP1 Gene in Plasmodium falciparum from Rural and Urban Areas of Gabon.	Mawli-Mboumba, DP	26323839	1	2009	2	82	82	2	1	1	1	13.4	Malaria Atlas	1.72	42.4
Allelic Diversity of MSP1 Gene in Plasmodium falciparum from Rural and Urban Areas of Gabon.	Mawli-Mboumba, DP	26323839	1	2009	2	85	85	2	1	1	1	17.9	Malaria Atlas	1.88	57.7
Plasmodium falciparum Merozoite Surface Protein-1 Polymorphisms among Asymptomatic Sickle Cell Anemia Patients in Nigeria	Bamidele Abiodun, i	26853290	1	2009	1	78	78	1	1	0	2	47.4	Study	1.43	37.8
Genetic Diversity of Plasmodium falciparum Populations in Malaria Declining Areas of Sabah, East Malaysia.	Mohd Abd Razak, MR	27023787	2	2009	1	619	14	3	2	1	1	5	Study	1.65	65	1.2
Genetic Diversity and Multiplicity of Infection of Plasmodium Falciparum Isolates From Kolkata, West Bengal, India	Saha, P	27259367	2	2009	2	80	77	1	1	1	1	0.4	Malaria Atlas	3.72		3.72
Higher Complexity of Infection and Genetic Diversity of Plasmodium vivax Than Plasmodium falciparum across all Malaria Transmission Zones of Papua New Guinea	Fola, AA	28070005	2	2009	1	2820	390	1	2	0	2	13.8	Study	1.4	21.3	1.4	21.3
Higher Complexity of Infection and Genetic Diversity of Plasmodium vivax Than Plasmodium falciparum across all Malaria Transmission Zones of Papua New Guinea	Fola, AA	28070005	2	2009	1	1007	146	1	2	0	2	14.5	Study	1.2	12.6	1.2	12.6
Higher Complexity of Infection and Genetic Diversity of Plasmodium vivax Than Plasmodium falciparum across all Malaria Transmission Zones of Papua New Guinea	Fola, AA	28070005	2	2009	1	2337	430	1	2	0	2	18.4	Study	1.38	21.8	1.38	21.8
Higher Complexity of Infection and Genetic Diversity of Plasmodium vivax Than Plasmodium falciparum across all Malaria Transmission Zones of Papua New Guinea	Fola, AA	28070005	2	2009	1	2772	547	1	2	0	2	19.7	Study	1.42	23.4	1.42	23.4
Spatio-temporal analysis of the genetic diversity and complexity of Plasmodium falciparum infections in Kedougou, southeastern Senega	Niang, M	28103905	1	2009	2	61	61	1	1	1	1	26.4	Malaria Atlas	2.5		2.5
Genetic Diversity of Plasmodium Falciparum Populations in Southeast and Western Myanmar	Soe, TN	28676097	2	2009	2	267	184	1	1	1	1	0.9	Malaria Atlas	1.94	73.91		54.35
Dynamics in multiplicity of Plasmodium falciparum infection among children with asymptomatic malaria in central Ghana.	Botwe, AK	28716086	1	2009	1	1855	310	2	1	0	1	43.9	Study	1.9		1.9
Prevalence and risk factors of malaria among children in southern highland Rwanda.	Gahutu, JB	21592380	1	2010	1	749	111	2	1	1	2	16.7	Study	2.02	65
Allelic diversity of merozoite surface protein 2 gene of P falciparum among children in Osogbo, Nigeria.	Ojuongbe, O	21809706	1	2010	2	101	101	2	1	0	1	31.9	Malaria Atlas	1.6	34.7	1.6
Genetic polymorphism of merozoite surface protein 2 and prevalence of K76T pfcrt mutation in Plasmodium falciparum field isolates from Congolese children with asymptomatic infections.	Koukouikila-Koussounda F5	22463364	1	2010	1	313	313	2	1	0	2	16	Study	1.3	26	1.3	26
Plasmodium falciparum populations from northeastern Myanmar display high levels of genetic diversity at multiple antigenic loci.	Yuan, L	23000544	2	2010	2	284	258	1	1	1	1	0.9	Malaria Atlas	1.41	45.7		21.3
Reduction of multiplicity of infections but no change in msp2 genetic diversity in Plasmodium falciparum isolates from Congolese children after introduction of artemisinin-combination therapy.	Ibara-Okabande, R	23217196	1	2010	1	282	282	2	1	0	2	16	Study	1.78		1.29
Polymorphism of the merozoite surface protein-1 block 2 region in Plasmodium falciparum isolates from Mauritania.	Ahmedou Salem, MS	24456636	1	2010	2	676	113	1	1	0	1	1.8	Malaria Atlas	3.2	82.3
Evolution of genetic polymorphisms of Plasmodium falciparum merozoite surface protein (PfMSP) in Thailand	Kuesap, J	24623892	2	2010	2	46	46	1	1	1	1	0.7	Malaria Atlas		18.4
Molecular epidemiology and seroprevalence in asymptomatic Plasmodium falciparum infections of Malagasy pregnant women in the highlands	Maiga-Ascofare, O	25935753	1	2010	1	398	42	3	1	1	2	9.2	Study	1.2	14.6
Molecular epidemiology and seroprevalence in asymptomatic Plasmodium falciparum infections of Malagasy pregnant women in the highlands	Maiga-Ascofare, O	25935753	1	2010	1	844	41	3	1	1	2	14.8	Study	1.5	38.2
Genetic diversity in the msp-1 and msp-2 alleles among Plasmodium falciparum field isolates from Jazan, Saudi Arabia.	Bin Dajem, SM	26012235	2	2010	1	48	48	1	1	1	1	0	Malaria Atlas	2.17		2.17
Genetic diversity of Plasmodium falciparum isolates from uncomplicated malaria cases in Ghana over a decade.	Duah, NO	27460474	1	2010	2	89	89	2	1	0	1	39.55	Malaria Atlas	1.49		1.49
Spatio-temporal analysis of the genetic diversity and complexity of Plasmodium falciparum infections in Kedougou, southeastern Senega	Niang, M	28103905	1	2010	2	51	51	1	1	1	1	24.8	Malaria Atlas	2.25		2.25
Genetic diversity of Plasmodium falciparum populations in southeast and western Myanmar.	Soe, TN	28676097	2	2010	2	267	184	1	1	1	1	0.9	Malaria Atlas	1.94	54.35		54.35
Rapid selection of sulphadoxine-resistant Plasmodium falciparum and its effect on within-population genetic diversity in Papua New Guinea	Mita, T	29615786	2	2010	1	560	144	1	2	1	2	28	Study	1.41	38.9
Multiplicity of Infection Is a Poor Predictor of Village-Level Plasmodium vivax and P. falciparum Population Prevalence in the Southwest Pacific	Koepfli, C	30397622	2	2010	1	2087	324	1	2	0	2	18.7	Study		19.4		19.4
Association of high Plasmodium falciparum parasite densities with polyclonal microscopic infections in asymptomatic children from Toubacouta, Senegal.	Diouf, B	30791901	1	2010	1	1316	87	2	1	1	1	6.91	Study	4.7	89	4.7	89
Genetic Diversity and Genotype Multiplicity of Plasmodium Falciparum Infections in Symptomatic Individuals in the Maritime Region of Togo	Awaga, KL	22074288	1	2011	2	37	37	2	1	1	1	34.1	Malaria Atlas	1.42		1.42
Genetic Diversity and Genotype Multiplicity of Plasmodium Falciparum Infections in Symptomatic Individuals in the Maritime Region of Togo	Awaga, KL	22074288	1	2011	2	203	203	2	1	1	1	34.1	Malaria Atlas	1.62		1.62
Genetic Diversity and Genotype Multiplicity of Plasmodium Falciparum Infections in Symptomatic Individuals in the Maritime Region of Togo	Awaga, KL	22074288	1	2011	2	69	69	2	1	1	1	34.1	Malaria Atlas	1.88		1.88
Characterization of Within-Host Plasmodium falciparum Diversity Using Next-Generation Sequence Data	Auburn, S	22393456	1	2011	2	21	21	1	2	1	1	25.8	Malaria Atlas	2.57	92	2.33
Characterization of Within-Host Plasmodium falciparum Diversity Using Next-Generation Sequence Data	Auburn, S	22393456	1	2011	2	43	43	1	2	1	1	58.3	Malaria Atlas	2.95	92	2.64
Reduction of multiplicity of infections but no change in msp2 genetic diversity in Plasmodium falciparum isolates from Congolese children after introduction of artemisinin-combination therapy.	Ibara-Okabande, R	23217196	1	2011	1	31	31	2	1	0	2	22.58	Study	1.78		1.43
Malaria burden and case management in the Republic of Congo: limited use and application of rapid diagnostic tests results.	Ntoumi, F	23409963	1	2011	2	2878	343	2	1	0	1	43.1	Malaria Atlas	1.6		1.6
Malaria burden and case management in the Republic of Congo: limited use and application of rapid diagnostic tests results.	Ntoumi, F	23409963	1	2011	2	412	61	2	1	0	1	43.1	Malaria Atlas	1.8		1.8
Genetic polymorphism of merozoite surface protein-1 and merozoite surface protein-2 in Plasmodium falciparum isolates from children in South of Benin	Ogouyèmi-Hounto A	24135216	1	2011	2	93	88	2	1	1	1	33.3	Malaria Atlas	4	91.3	3.9	91.3
Differential Prevalence of Transporter Polymorphisms in Symptomatic and Asymptomatic Falciparum Malaria Infections in Uganda	Tukwasibwe, S	24446524	1	2011	1	243	214	2	1	0	1	59.1	Study	2.6		2.6
Differential Prevalence of Transporter Polymorphisms in Symptomatic and Asymptomatic Falciparum Malaria Infections in Uganda	Tukwasibwe, S	24446524	1	2011	2	243	240	2	1	0	1	38	Malaria Atlas	3.3		3.3
High Levels of Asymptomatic and Subpatent Plasmodium falciparum Parasite Carriage at Health Facilities in an Area of Heterogeneous Malaria Transmission Intensity in the Kenyan Highlands	Stresman, GH	25331807	1	2011	1	1598	326	1	2	0	2	20.4	Study	2.05		2.05
Genetic polymorphism and amino acid sequence variation in Plasmodium falciparum GLURP R2 repeat region in Assam, India, at an interval of five years.	Kumar, D	25416405	2	2011	2	46	26	1	1	1	2	0.3	Malaria Atlas	1.16
Characterising temporal trends in asymptomatic Plasmodium infections and transporter polymorphisms during transition from high to low transmission in Zanzibar, 2005-2013.	Morris, U	25917493	1	2011	1	2977	23	1	2	1	2	2.2	Study	1.7
Genetic Polymorphism of msp1 and msp2 in Plasmodium falciparum Isolates from Côte d'Ivoire versus Gabon.	Yavo, W	27110390	1	2011	2	73	73	2	1	0	1	24	Malaria Atlas	1.58	31.4		31.4
Genetic Polymorphism of msp1 and msp2 in Plasmodium falciparum Isolates from Côte d'Ivoire versus Gabon.	Yavo, W	27110390	1	2011	2	100	100	2	1	0	1	40.2	Malaria Atlas	1.66	45.1		40.3
Spatio-temporal analysis of the genetic diversity and complexity of Plasmodium falciparum infections in Kedougou, southeastern Senega	Niang, M	28103905	1	2011	2	32	32	1	1	1	1	19.8	Malaria Atlas	1.95		1.95
Spatial and temporal distribution of Pfmsp1 and Pfmsp2 alleles and genetic profile change of Plasmodium falciparum populations in Gabon.	Ndong Ngomo, JM	28993182	1	2011	2	20	20	2	1	1	1	9.69	Malaria Atlas	1.77	65	1.28	20
Spatial and temporal distribution of Pfmsp1 and Pfmsp2 alleles and genetic profile change of Plasmodium falciparum populations in Gabon.	Ndong Ngomo, JM	28993182	1	2011	2	42	42	2	1	1	1	23.9	Malaria Atlas	1.78	53.5	1.2	17.2
Rapid selection of sulphadoxine-resistant Plasmodium falciparum and its effect on within-population genetic diversity in Papua New Guinea	Mita, T	29615786	2	2011	1	534	72	1	2	1	2	30.3	Study	1.35	29.2
Genetic polymorphism of merozoite surface proteins 1 and 2 of Plasmodium falciparum in the China-Myanmar border region.	Zhang, CL	31744492	2	2011	2	242	204	1	1	0	1	0	Malaria Atlas	2.21		2.21
Genetic polymorphism of merozoite surface proteins 1 and 2 of Plasmodium falciparum in the China-Myanmar border region.	Zhang, CL	31744492	2	2011	2	242	201	1	1	0	1	0	Malaria Atlas	1.76
Malaria burden and case management in the Republic of Congo: limited use and application of rapid diagnostic tests results.	Ntoumi, F	23409963	1	2012	2	737	128	1	1	0	1	36.2	Malaria Atlas	1.6		1.6
Malaria burden and case management in the Republic of Congo: limited use and application of rapid diagnostic tests results.	Ntoumi, F	23409963	1	2012	2	13	3	1	1	0	1	36.2	Malaria Atlas	1.8		1.8
Low prevalence of the molecular markers of Plasmodium falciparum resistance to chloroquine and sulphadoxine/pyrimethamine in asymptomatic children in Northern Benin.	Ogouyèmi-Hounto A1	24225351	1	2012	1	1642	195	2	1	0	1	13	Study	4.84	91.7	4.84
High Levels of Asymptomatic and Subpatent Plasmodium falciparum Parasite Carriage at Health Facilities in an Area of Heterogeneous Malaria Transmission Intensity in the Kenyan Highlands	Stresman, GH	25331807	1	2012	1	1444	368	1	2	0	2	25.5	Study	2.02		2.02
Genetic polymorphism of merozoite surface protein-1 in Plasmodium falciparum isolates from patients with mild to severe malaria in Libreville, Gabon.	Bouyou-Akotet, MK	25786326	1	2012	2	112	112	1	1	0	1	19.8	Malaria Atlas	1.82	50
High heterogeneity of malaria transmission and a large sub-patent and diverse reservoir of infection in Wusab As Safil district, Republic of Yemen	Cook, J	27059182	2	2012	1	2261	339	1	2	0	1	19.6	Study	2.3		2.3
Multiplicity of infection and genetic diversity of Plasmodium falciparum isolates from patients with uncomplicated and severe malaria in Gezira State, Sudan.	Mahdi Adbel Hamid, M	27350250	1	2012	1	90	90	1	1	1	1	66	Study	2.3	78.9	1.9
Multiplicity of infection and genetic diversity of Plasmodium falciparum isolates from patients with uncomplicated and severe malaria in Gezira State, Sudan.	Mahdi Adbel Hamid, M	27350250	1	2012	2	50	50	1	1	1	1	0.94	Malaria Atlas	2.15	85.1	1.83
Population genomics diversity of Plasmodium falciparum in malaria patients attending Okelele Health Centre, Okelele, Ilorin, Kwara State, Nigeria.	Kolawole, OM	27917203	1	2012	2	200	50	1	1	1	1	35.2	Malaria Atlas	2.05	59	1.8	10
Spatio-temporal analysis of the genetic diversity and complexity of Plasmodium falciparum infections in Kedougou, southeastern Senega	Niang, M	28103905	1	2012	2	9	9	1	1	1	1	13.3	Malaria Atlas	1.7		1.7
Seasonal Variation in the Epidemiology of Asymptomatic Plasmodium falciparum Infections across Two Catchment Areas in Bongo District, Ghana (Survey 1)	Tiedje, KE	28719306	1	2012	1	1961	200	1	1	0	2	74.4	Study	3		3
Lack of Geospatial Population Structure Yet Significant Linkage Disequilibrium in the Reservoir of Plasmodium falciparum in Bongo District, Ghana	Ruybal-Pesantez, S	28722587	1	2012	1	698	187	1	2	0	1	38.1	Study	2	84	2	84
Plasmodium falciparum msp1 and msp2 genetic diversity and allele frequencies in parasites isolated from symptomatic malaria patients in Bobo-Dioulasso, Burkina Faso.	Somé, AF	29843783	1	2012	2	244	228	1	1	1	1	52.3	Malaria Atlas	2.1	61.9	2.1	34.4
Multiplicity of Infection Is a Poor Predictor of Village-Level Plasmodium vivax and P. falciparum Population Prevalence in the Southwest Pacific	Koepfli, C	30397622	2	2012	1	3501	5	1	2	0	2	0.15	Study	1	0	1	0
Impact of an Irrigation Dam on the Transmission and Diversity of Plasmodium falciparum in a Seasonal Malaria Transmission Area of Northern Ghana	Kyei-Baafour, E	32308690	1	2012	1	88	88	1	1	0	2	60.2	Study	2.49	69.8	2.49	69.8
Impact of an Irrigation Dam on the Transmission and Diversity of Plasmodium falciparum in a Seasonal Malaria Transmission Area of Northern Ghana	Kyei-Baafour, E	32308690	1	2012	1	66	66	1	1	0	2	72.7	Study	2.42	66.7	2.42	66.7
Genetic diversity and complexity of Plasmodium falciparum infections in Lagos, Nigeria.	Oyebola, MK	25183154	1	2013	2	536	50	1	1	1	1	3.1	Malaria Atlas	1.76	25	1.76	5
Genetic diversity and complexity of Plasmodium falciparum infections in Lagos, Nigeria.	Oyebola, MK	25183154	1	2013	2	536	50	1	1	1	1	3.1	Malaria Atlas	1.5	45	1.14	45
Genetic diversity of the msp-1, msp-2, and glurp genes of Plasmodium falciparum isolates along the Thai-Myanmar borders.	Congpuong, K	25183327	2	2013	2	144	144	3	1	1	1	0.2	Malaria Atlas	3.21	96.5	2.93	88.3
Plasmodium falciparum genotype diversity in artemisinin derivatives treatment failure patients along the Thai-Myanmar border.	Congpuong, K	25548414	2	2013	2	50	50	3	1	1	2	0.2	Malaria Atlas	3.06	95.5	3.06	88.5
Genetic Diversity of Plasmodium falciparum in Haiti: Insights from Microsatellite Markers.	Carter, TE	26462203	3	2013	1	94	85	1	2	1	1	9.5	Study	4.92	12.9
Genetic diversity of Plasmodium falciparum isolates from concurrent malaria and arbovirus co-infections in Kedougou, southeastern Senegal.	Niang, M	26969623	1	2013	2	101	60	1	1	1	1	8.7	Malaria Atlas	1.19		1.11
Genetic diversity of Plasmodium falciparum in human malaria cases in Mali.	Nabet, C	27401016	1	2013	1	249	22	1	2	1	2	9	Study	1.46	41
Genetic diversity of Plasmodium falciparum in human malaria cases in Mali.	Nabet, C	27401016	1	2013	1	150	30	1	2	1	2	30	Study	1.75	83
Genetic diversity of Plasmodium falciparum in human malaria cases in Mali.	Nabet, C	27401016	1	2013	1	100	30	1	2	1	2	44	Study	1.6	70
Genetic diversity of Plasmodium falciparum in human malaria cases in Mali.	Nabet, C	27401016	1	2013	2	149	30	1	2	1	2	27.7	Malaria Atlas	1.62	37
Genetic diversity of Plasmodium falciparum isolates from uncomplicated malaria cases in Ghana over a decade.	Duah, NO	27460474	1	2013	2	158	158	2	1	0	1	31.8	Malaria Atlas	1.51		1.51
Spatio-temporal analysis of the genetic diversity and complexity of Plasmodium falciparum infections in Kedougou, southeastern Senega	Niang, M	28103905	1	2013	2	7	7	1	1	1	1	8.7	Malaria Atlas	1.6		1.2
Genetic polymorphism of Merozoite Surface Protein-2 (MSP-2) in Plasmodium falciparum isolates from Pawe District, North West Ethiopia.	Mohammed, H	28542247	1	2013	2	92	92	1	1	0	1	0.6	Malaria Atlas	2.8	76	2.8	76
Seasonal Variation in the Epidemiology of Asymptomatic Plasmodium falciparum Infections across Two Catchment Areas in Bongo District, Ghana (Survey 2)	Tiedje, KE	28719306	1	2013	1	1910	200	1	1	0	2	42.5	Study	3		3
Natural antibody responses to Plasmodium falciparum MSP3 and GLURP(R0) antigens are associated with low parasite densities in malaria patients living in the Central Region of Ghana.	Amoah, LE	28835262	1	2013	2	115	97	1	1	1	1	42.3	Malaria Atlas	1.43		1.34
Pro-inflammatory Cytokine Response and Genetic Diversity in Merozoite Surface Protein 2 of Plasmodium falciparum Isolates from Nigeria.	Ajibaye O	29279840	1	2013	2	100	100	1	1	0	1	3.1	Malaria Atlas	1.33	49.3	1.33	49.3
Pro-inflammatory Cytokine Response and Genetic Diversity in Merozoite Surface Protein 2 of Plasmodium falciparum Isolates from Nigeria.	Ajibaye O	29279840	1	2013	2	100	100	1	1	0	1	3.1	Malaria Atlas	1.54	49.3	1.54	49.3
Pro-inflammatory Cytokine Response and Genetic Diversity in Merozoite Surface Protein 2 of Plasmodium falciparum Isolates from Nigeria.	Ajibaye O	29279840	1	2013	2	100	100	1	1	0	1	3.1	Malaria Atlas	2.12	49.3	2.12	49.3
Genetic diversity of Plasmodium falciparum and genetic profile in children affected by uncomplicated malaria in Cameroon.	Metoh, TN	32188442	1	2013	2	350	315	2	1	1	1	20.7	Malaria Atlas	3.82	88.56	3.82	88.56
Impact of an Irrigation Dam on the Transmission and Diversity of Plasmodium falciparum in a Seasonal Malaria Transmission Area of Northern Ghana	Kyei-Baafour, E	32308690	1	2013	1	65	65	1	1	0	2	66.2	Study	1.26	20.9	1.26	20.9
Impact of an Irrigation Dam on the Transmission and Diversity of Plasmodium falciparum in a Seasonal Malaria Transmission Area of Northern Ghana	Kyei-Baafour, E	32308690	1	2013	1	69	69	1	1	0	2	97.1	Study	2.24	73.1	2.24	73.1
The prevalence of submicroscopic Plasmodium falciparum gametocyte carriage and multiplicity of infection in children, pregnant women and adults in a low malaria transmission area in Southern Ghana	Lamptey, H	30223841	1	2013	1	154	154	2	1	0	1	17.4	Study	2.75	87.1	2.75
The prevalence of submicroscopic Plasmodium falciparum gametocyte carriage and multiplicity of infection in children, pregnant women and adults in a low malaria transmission area in Southern Ghana	Lamptey, H	30223841	1	2013	1	125	125	2	1	0	1	29.7	Study	3.9	87.1	3.9
The prevalence of submicroscopic Plasmodium falciparum gametocyte carriage and multiplicity of infection in children, pregnant women and adults in a low malaria transmission area in Southern Ghana	Lamptey, H	30223841	1	2013	1	184	184	2	1	0	1	39.5	Study	3.1	87.1	3.1
Submicroscopic carriage of Plasmodium falciparum and Plasmodium vivax in a low endemic area in Ethiopia where no parasitaemia was detected by microscopy or rapid diagnostic test	Tadesse, F	26242243	1	2014	1	298	14	1	2	0	2	4.7	Study		0		0
Submicroscopic carriage of Plasmodium falciparum and Plasmodium vivax in a low endemic area in Ethiopia where no parasitaemia was detected by microscopy or rapid diagnostic test	Tadesse, F	26242243	1	2014	1	259	15	1	2	0	2	5.8	Study		5.9		5.9
Plasmodium falciparum merozoite surface protein 1 block 2 gene polymorphism in field isolates along the slope of mount Cameroon: a cross – sectional study	Apinjoh, TO	26242307	1	2014	2	192	81	1	1	0	1	28.3	Malaria Atlas	2.56	58
Plasmodium falciparum merozoite surface protein 1 block 2 gene polymorphism in field isolates along the slope of mount Cameroon: a cross – sectional study	Apinjoh, TO	26242307	1	2014	1	64	61	1	1	0	1	28.3	Malaria Atlas	2	60.7
Genetic Diversity of Plasmodium falciparum Populations in Malaria Declining Areas of Sabah, East Malaysia.	Mohd Abd Razak, MR	27023787	2	2014	1	3638	24	3	2	1	1	0.8	Study	1.05	20	1.05
Uncomplicated Clinical Malaria Features, the Efficacy of Artesunate-Amodiaquine and Their Relation with Multiplicity of Infection in the Democratic Republic of Congo	Mavoko, HM	27280792	1	2014	2	865	210	2	2	1	1	28.5	Malaria Atlas	3.7	79.7		78.8
Plasmodium falciparum genotype and gametocyte prevalence in children with uncomplicated malaria in coastal Ghana.	Ayanful-Torgby, R	27938356	1	2014	2	112	96	2	1	1	1	11.34	Malaria Atlas	1.9	54.2	1.88	54.2
Passively versus Actively Detected Malaria: Similar Genetic Diversity but Different Complexity of Infection	Pava, Z	29016343	2	2014	2	139	139	1	2	1	1	4.4	Malaria Atlas	1.1	12
Passively versus Actively Detected Malaria: Similar Genetic Diversity but Different Complexity of Infection	Pava, Z	29016343	2	2014	1	164	164	1	2	1	2	4.4	Malaria Atlas	1.2	27
Extensive diversity in the allelic frequency of Plasmodium falciparum merozoite surface proteins and glutamate-rich protein in rural and urban settings of southwestern Nigeria.	Funwei, RI	29291736	1	2014	2	365	365	1	1	1	2	27.7	Malaria Atlas	2.8	82.1	2.1	68.3
Multiplicity of Infection Is a Poor Predictor of Village-Level Plasmodium vivax and P. falciparum Population Prevalence in the Southwest Pacific	Koepfli, C	30397622	2	2014	1	2531	186	1	2	0	2	9	Study		17.7		17.7
Genetic diversity and allele frequencies of Plasmodium falciparum msp1 and msp2 in parasite isolates from Bioko Island, Equatorial Guinea	Chen, JT	30526609	1	2014	2	181	181	1	1	1	1	21	Malaria Atlas	5.51	98.88	2.01	66.9
Malaria case clinical profiles and Plasmodium falciparum parasite genetic diversity: a cross sectional survey at two sites of different malaria transmission intensities in Rwanda.	Kateera, F	27113354	1	2015	2	193	193	1	1	0	1	2.12	Malaria Atlas	1.73	44.6	1.29	27
Malaria case clinical profiles and Plasmodium falciparum parasite genetic diversity: a cross sectional survey at two sites of different malaria transmission intensities in Rwanda.	Kateera, F	27113354	1	2015	2	195	195	1	1	0	1	3.82	Malaria Atlas	2.13	62	2.13	62
Plasmodium falciparum infection in febrile Congolese children: prevalence of clinical malaria 10 years after introduction of artemisinin-combination therapies.	Etoka-Beka, MK	27671736	1	2015	2	229	71	2	1	0	1	27.2	Malaria Atlas	1.59	41	1.59	41
Genetic diversity and antibody responses against Plasmodium falciparum vaccine candidate genes from Chhattisgarh, Central India: Implication for vaccine development.	Patel, P	28787005	2	2015	2	6718	180	1	4	1	1	1.5	Malaria Atlas	1.67	36.6	1.28	27.7
Genetic Diversity of the Plasmodium falciparum Glutamate-Rich Protein R2 Region Before and Twelve Years After Introduction of Artemisinin Combination Therapies Among Febrile Children in Nigeria	Nguestse, C	29363449	1	2015	2	120	89	2	1	0	1	24.2	Malaria Atlas	1.47
Plasmodium Falciparum Merozoite protein-1 Genetic Diversity and Multiplicity of Infection in Isolates From Congolese Children Consulting in a Pediatric Hospital in Brazzaville	Gueye, NSG	29626433	1	2015	2	229	79	2	1	0	2	28.8	Malaria Atlas	1.4	37
Reuse of malaria rapid diagnostic tests for amplicon deep sequencing to estimate Plasmodium falciparum transmission intensity in western Uganda	Boyce, RM	29977002	1	2015	2	287	223	1	4	0	1	18	Malaria Atlas	3.09	62.3
Seasonal variations in Plasmodium falciparum genetic diversity and multiplicity of infection in asymptomatic children living in southern Ghana	Adjah, J	30157794	1	2015	1	83	83	2	1	1	2	41	Study	2.1
Seasonal variations in Plasmodium falciparum genetic diversity and multiplicity of infection in asymptomatic children living in southern Ghana	Adjah, J	30157794	1	2015	1	154	154	2	1	1	2	88	Study	1.4
Low genetic diversity and complexity of submicroscopic Plasmodium falciparum infections among febrile patients in low transmission areas in Senegal.	Sane, R	31022221	1	2015	2	48	28	1	1	1	2	2.6	Malaria Atlas	1.7		1.32
Low genetic diversity and complexity of submicroscopic Plasmodium falciparum infections among febrile patients in low transmission areas in Senegal.	Sane, R	31022221	1	2015	2	102	25	1	1	1	1	2.6	Malaria Atlas	2.12		1.6
Genetic diversity of Plasmodium falciparum infection among children with uncomplicated malaria living in Pointe-Noire, Republic of Congo.	Singana BP	31312296	1	2015	2	71	71	2	1	1	1	27.2	Malaria Atlas	2.64	86	1.74	47.88
Characterization of drug resistance and genetic diversity of Plasmodium falciparum parasites from Tripura, Northeast India	Patigiri, SJ	31548652	2	2015	2	242	35	3	1	1	1	1.2	Malaria Atlas	1.67	53.85	1.38	30.8
Genetic Diversity of the Plasmodium falciparum Glutamate-Rich Protein R2 Region Before and Twelve Years after Introduction of Artemisinin Combination Therapies among Febrile Children in Nigeria	Nguestse, CN	29363449	1	2015	2	120	89	2	1	0	1	28.85	Malaria Atlas	1.47
Genetic diversity of the msp-1, msp-2, and glurp genes of Plasmodium falciparum isolates in Northwest Ethiopia	Mohammed, J	30359280	1	2015	2	90	90	1	1	1	1	0.4	Malaria Atlas	2.6	88.6	1.89	70.3
Role of Genetic Factors and Ethnicity on the Multiplicity of Plasmodium falciparum Infection in Children With Asymptomatic Malaria in Yaoundé, Cameroon	Roman, DNR	30186982	1	2016	1	236	72	2	1	0	1	35.3	Study	2.45		2.45
High Genetic Diversity of Plasmodium falciparum in the Low-Transmission Setting of the Kingdom of Eswatini.	Roh, ME	31190073	1	2016	2	880	666	1	2	1	1	0	Malaria Atlas	2.2	67
Variation of prevalence of malaria, parasite density and the multiplicity of Plasmodium falciparum infection throughout the year at three different health centers in Brazzaville, Republic of Congo.	Mayengue, PI	32131754	1	2016	2	131	12	1	1	1	1	31.6	Malaria Atlas	1.89		1
Variation of prevalence of malaria, parasite density and the multiplicity of Plasmodium falciparum infection throughout the year at three different health centers in Brazzaville, Republic of Congo.	Mayengue, PI	32131754	1	2016	2	416	173	1	1	1	1	31.6	Malaria Atlas	2.55		1.33
Variation of prevalence of malaria, parasite density and the multiplicity of Plasmodium falciparum infection throughout the year at three different health centers in Brazzaville, Republic of Congo.	Mayengue, PI	32131754	1	2016	2	259	62	1	1	1	1	31.6	Malaria Atlas	3.23		1.51
Temporal changes in genetic diversity of msp-1, msp-2, and msp-3 in Plasmodium falciparum isolates from Grande Comore Island after introduction of ACT	Huang B	29458365	1	2016	2	114	110	1	1	1	1	0.1	Malaria Atlas	1.63	29.1	1.35	28.3
Extensive diversity in the allelic frequency of Plasmodium falciparum merozoite surface proteins and glutamate-rich protein in rural and urban settings of southwestern Nigeria.	Funwei, RI	29291736	1	2017	2	146	146	2	1	1	2	21.6	Malaria Atlas	2.6	70	1.9	70
Multiplicity and Molecular Epidemiology of Plasmodium Vivax and Plasmodium Falciparum Infections in East Africa	Zhong, D	29720181	1	2017	1	222	222	1	4	0	2	4.4	Malaria Atlas	2.68	74.8
Intra-host dynamics of co-infecting parasite genotypes in asymptomatic malaria patients	Nkhoma, SC	30145390	1	2017	1	88	25	3	3	0	1	33	Study		76
Molecular Surveillance of Plasmodium falciparum Drug Resistance Markers in Clinical Samples from Botswana.	Tawe, L	30350774	1	2017	2	211	59	1	1	0	1	0	Malaria Atlas	2.3	64.4
Characterization of Plasmodium falciparum structure in Nigeria with malaria SNPs barcode	Banjole, BE	30558627	1	2017	2	50	28	1	1	0	1	19.7	Malaria Atlas		21		21
Characterization of Plasmodium falciparum structure in Nigeria with malaria SNPs barcode	Banjole, BE	30558627	1	2017	2	50	37	1	1	0	1	45.9	Malaria Atlas		19.4		19.4
Genetic Diversity of Plasmodium Falciparum Isolates From Patients With Uncomplicated and Severe Malaria Based on msp-1 and msp-2 Genes in Gublak, North West Ethiopia	Mohammed, H	31823778	1	2017	2	95	95	1	1	1	1	1.5	Malaria Atlas	2	60
Genetic Diversity of Plasmodium Falciparum Isolates From Patients With Uncomplicated and Severe Malaria Based on msp-1 and msp-2 Genes in Gublak, North West Ethiopia	Mohammed, H	31823778	1	2017	2	23	23	1	1	1	1	1.5	Malaria Atlas	3	80.6
Genetic diversity of Plasmodium falciparum isolates based on MSP-1 and MSP-2 genes from Kolla-Shele area, Arbaminch Zuria District, southwest Ethiopia.	Mohammed, H	25889847	1	2018	2	88	88	1	1	1	2	0.9	Malaria Atlas	1.8	69.2	1.6	69.2
Characterization of drug resistance and genetic diversity of Plasmodium falciparum parasites from Tripura, Northeast India (Obom, Ghana)	Abukari, Z	31181699	1	2018	1	80	80	1	1	0	1	3.75	Study	1	71	1	71
Characterization of drug resistance and genetic diversity of Plasmodium falciparum parasites from Tripura, Northeast India (Asutsuare, Ghana)	Abukari, Z	31181699	1	2018	1	80	80	1	1	0	1	33.75	Study	1.37	35	1.37	35
High-Complexity Plasmodium Falciparum Infections, North Central Nigeria, 2015-2018	Yakubu, B	31211682	1	2018	1	282	34	1	1	1	1	63	Study	2.4	88	2.4
DNA recovery from archived RDTs for genetic characterization of Plasmodium falciparum in a routine setting in Lambaréné, Gabon.	Nguyen, TT	31578142	1	2018	2	422	374	1	2	0	1	27.5	Malaria Atlas	2.8	74.3
DNA recovery from archived RDTs for genetic characterization of Plasmodium falciparum in a routine setting in Lambaréné, Gabon.	Nguyen, TT	31578142	1	2018	2	125	111	1	2	0	1	31.6	Malaria Atlas	2	78.4
DNA recovery from archived RDTs for genetic characterization of Plasmodium falciparum in a routine setting in Lambaréné, Gabon.	Nguyen, TT	31578142	1	2018	2	122	107	1	2	0	1	33	Malaria Atlas	2.8	59.8
Diversity and Multiplicity of P. falciparum infections among asymptomatic school children in Mbita, Western Kenya	Touray, AO	32246127	1	2018	1	95	95	2	2	1	1	26.8	Malaria Atlas	3.39	79.69
Malaria in Venezuela: changes in the complexity of infection reflects the increment in transmission intensity	Pacheco, MA	32380999	3	2018	1	88	77	3	2	1	1	2.8	Malaria Atlas		39
Genetic polymorphism of Merozoite Surface Protein 1 (msp1) and 2 (msp2) genes and multiplicity of Plasmodium falciparum infection across various endemic areas in Senegal.	Ndiaye, T	32127816	1	2019	2	136	136	1	1	1	1	3.8	Malaria Atlas	2.56	36	2.56	31

## Sheet: P_vivax
Title	First author	PMID	Geographic region	Year of study	Clinical asymptomatic	Number of patients	Number of patients genotyped	Age group	Genotyping method	Number of markers	Method for Diagnosis	Prevalence	Source of prevalence data	MOI all markers	%Polyclonal all markers
Microsatellite genotyping of Plasmodium vivax infections and their relapses in pregnant and non-pregnant patients on the Thai-Myanmar border	Thanapongpichat, S	23915022	2	1996	2	18	18	3	2	1	2	0.5	Malaria Atlas	1.67	44
Global and local genetic diversity at two microsatellite loci in Plasmodium vivax parasites from Asia, Africa and South America	Schousboe, ML	25277367	3	1997	2	130	113	1	2	1	2	0.36	Malaria Atlas	1.416
Practical PCR genotyping protocols for Plasmodium vivax using Pvcs and Pvmsp1	Imwong, M	15854233	2	1998	2	100	100	3	1	1	1	0.5	Malaria Atlas	1.29	26
High complexity of Plasmodium vivax infections in symptomatic patients from a rural community in central Vietnam detected by microsatellite genotyping	Van den Eede, P	20133996	2	2000	2	537	39	1	2	1	1	0.1	Malaria Atlas	3.7	100
Microsatellite genotyping of Plasmodium vivax infections and their relapses in pregnant and non-pregnant patients on the Thai-Myanmar border	Thanapongpichat, S	23915022	2	2000	2	18	18	3	2	1	2	0.5	Malaria Atlas	2	67
Global and local genetic diversity at two microsatellite loci in Plasmodium vivax parasites from Asia, Africa and South America	Schousboe, ML	25277367	1	2000	2	4	4	1	2	1	2	0	Malaria Atlas	1.25
Genetic diversity and multiple infections of Plasmodium vivax malaria in Western Thailand	Cui, L	12812356	2	2001	2		90	1	1	1	2	0	Malaria Atlas		35.6
Geographic Structure of Plasmodium vivax: Microsatellite Analysis of Parasite Populations from Sri Lanka, Myanmar, and Ethiopia	Gunawardena, S	20133999	2	2003	2	140	140	1	2	1	1	0	Malaria Atlas		55
Genetic diversity of Plasmodium vivax in Kolkata, India	Kim, JR	16907979	2	2004	2	151	151	1	1	1	1	1	Malaria Atlas		10.6
High genetic polymorphism of relapsing P. vivax isolates in northwest Colombia	Restrepo, E	21497586	3	2004	2	16	16	1	2	1	2	0.62	Malaria Atlas		9.3
Genotyping of Plasmodium vivax Reveals Both Short and Long Latency Relapse Patterns in Kolkata	Kim, JR	22808048	2	2004	2	151	90	1	2	1	1	2.4	Malaria Atlas		46
Local population structure of Plasmodium: impact on malaria control and elimination	Chenet, SM	23232077	3	2004	2	107	104	1	2	1	1	1.2	Malaria Atlas		16.3
Complexity of Infection and Genetic Diversity in Cambodian Plasmodium vivax	Friedrich, LR	27018585	2	2004	2	401	302	1	3	1	1	0.5	Malaria Atlas	1.81	50.3
Genetic Variability of Plasmodium vivax in the North Coast of Peru and the Ecuadorian Amazon Basin	Ventocilla, JA	29761758	3	2004	2	37	37	1	2	1	1	0.5	Malaria Atlas	1.05	21
Dynamics of Plasmodium vivax populations in border areas of the Greater Mekong sub-region during malaria elimination	Li, Y	32268906	2	2004	2	50	50	1	2	1	1	0.9	Malaria Atlas	1.48	48
Malaria in Venezuela: changes in the complexity of infection reflects the increment in transmission intensity	Pacheco, MA	32380999	3	2004	2	104	90	1	2	1	2	0.4	Malaria Atlas		16.3
Evaluation of Plasmodium vivax genotyping markers for molecular monitoring in clinical trials	Koepfli, C	19275476	2	2005	2	108	107	1	2	1	2	3.8	Malaria Atlas	1.907
High genetic diversity of Plasmodium vivax on the north coast of Papua New Guinea	Arnott, A	23690553	2	2005	1	1077	165	1	2	1	2	15	Study
High genetic diversity of Plasmodium vivax on the north coast of Papua New Guinea	Arnott, A	23690553	2	2005	1	1282	409	1	2	1	2	32	Study
A Large Plasmodium vivax Reservoir and Little Population Structure in the South Pacific	Koepfli, C	23823758	2	2005	2	68	41	1	2	1	1	19.1	Study	2.75	88.3
A Large Plasmodium vivax Reservoir and Little Population Structure in the South Pacific	Koepfli, C	23823758	2	2005	2	48	39	2	2	1	1	1.7	Study	2.6	70.8
A Large Plasmodium vivax Reservoir and Little Population Structure in the South Pacific	Koepfli, C	23823758	2	2005	2	94	38	2	2	1	1	4.8	Study	2.07	63.8
The epidemiology of Plasmodium falciparum and Plasmodium vivax in East Sepik Province, Papua New Guinea, pre- and post-implementation of national malaria control efforts	Kattenberg, JH	32503607	2	2005	2	2527	910	1	2	1	1	36	Study	2.2	58.2
Geographic Structure of Plasmodium vivax: Microsatellite Analysis of Parasite Populations from Sri Lanka, Myanmar, and Ethiopia	Gunawardena, S	20133999	1	2006	2	118	118	1	2	1	1	4.3	Malaria Atlas		73.7
Multilocus genotyping reveals high heterogeneity and strong local population structure of the Plasmodium vivax population in the Peruvian Amazon	Van den Eede, P	20525233	3	2006	1	33	30	1	2	1	1	0.37	Malaria Atlas	1.7	70
Multilocus genotyping reveals high heterogeneity and strong local population structure of the Plasmodium vivax population in the Peruvian Amazon	Van den Eede, P	20525233	3	2006	1	39	32	1	2	1	1	1.87	Malaria Atlas	1.7	44
Global and local genetic diversity at two microsatellite loci in Plasmodium vivax parasites from Asia, Africa and South America	Schousboe, ML	25277367	1	2006	2	8	7	1	2	1	2	0.7	Malaria Atlas	1.571
Global and local genetic diversity at two microsatellite loci in Plasmodium vivax parasites from Asia, Africa and South America	Schousboe, ML	25277367	2	2006	2	386	352	1	2	1	2	0.1	Malaria Atlas	1.276
Sustained Malaria Control Over an 8-Year Period in Papua New Guinea: The Challenge of Low-Density Asymptomatic Plasmodium Infections	Koepfli, C	29029179	2	2006	1	1280	534	1	2	1	2	41.7	Study		49.1
Molecular surveillance over 14 years confirms reduction of Plasmodium vivax and falciparum transmission after implementation of Artemisinin-based combination therapy in Papua, Indonesia	Pava, Z	32379762	2	2006	2	582	119	1	2	1	1	3.6	Malaria Atlas	1.9	80
Geographic Structure of Plasmodium vivax: Microsatellite Analysis of Parasite Populations from Sri Lanka, Myanmar, and Ethiopia	Gunawardena, S	20133999	2	2007	2	167	167	1	2	1	1	0.7	Malaria Atlas		67.1
High genetic polymorphism of relapsing P. vivax isolates in northwest Colombia	Restrepo, E	21497586	3	2007	2	42	42	1	1	1	1	0.37	Malaria Atlas		15.4
Multiplicity and diversity of Plasmodium vivax infections in a highly endemic region in Papua New Guinea	Koepfli, C	22206027	2	2007	1	268	268	2	2	1	2	55	Study	2.7	74
Plasmodium vivax Isolates from Cambodia and Thailand Show High Genetic Complexity and Distinct Patterns of P. vivax Multidrug Resistance Gene 1 (pvmdr1) Polymorphisms	Lin, JT	23509126	2	2007	2	109	44	1	1	0	1	0.2	Malaria Atlas	1.1	25
A Large Plasmodium vivax Reservoir and Little Population Structure in the South Pacific	Koepfli, C	23823758	2	2007	1	2096	132	2	2	1	2	44.3	Study	2.67	73.1
A Large Plasmodium vivax Reservoir and Little Population Structure in the South Pacific	Koepfli, C	23823758	2	2007	2	150	45	2	2	1	1	5.5	Study	2.27	72.7
Global and local genetic diversity at two microsatellite loci in Plasmodium vivax parasites from Asia, Africa and South America	Schousboe, ML	25277367	2	2007	2	315	315	1	2	1	2	0.6	Malaria Atlas	1.365
Multilocus genotyping reveals high heterogeneity and strong local population structure of the Plasmodium vivax population in the Peruvian Amazon	Van den Eede, P	20525233	3	2008	1	51	46	1	2	1	1	0.9	Malaria Atlas	1.2	15
Multilocus genotyping reveals high heterogeneity and strong local population structure of the Plasmodium vivax population in the Peruvian Amazon	Van den Eede, P	20525233	3	2008	1	36	35	1	2	1	1	0.9	Malaria Atlas	1.1	11
Genetic diversity of Plasmodium vivax in a hyperendemic area predominated by Plasmodium falciparum; A preliminary study	Dhangadamajhi, G	21399600	2	2008	2	38	38	1	1	1	1	2.6	Malaria Atlas	1.34
Genetic diversity of Plasmodium vivax malaria in China and Myanmar	Zhong, D	21624503	2	2008	2	212	203	1	1	1	2	0	Malaria Atlas
Higher microsatellite diversity in Plasmodium vivax than in sympatric Plasmodium falciparum populations in Pursat, Western Cambodia	Orjuela-Sanchez, P	23562882	2	2008	2	87	87	1	2	1	2	44	Study		89.6
Population genetics of Plasmodium falciparum and Plasmodium vivax and asymptomatic malaria in Temotu Province, Solomon Islands	Gray, KA	24261646	2	2008	1	67	67	1	2	1	1	2	Study	1.33	80
Population Genetics of Plasmodium vivax in the Peruvian Amazon	Delgado-Ratto, C	26766548	3	2008	2	302	292	1	2	1	1	0	Malaria Atlas		37.3
Plasmodium vivax Isolates from Cambodia and Thailand Show High Genetic Complexity and Distinct Patterns of P. vivax Multidrug Resistance Gene 1 (pvmdr1) Polymorphisms	Lin, JT	23509126	2	2009	2	50	47	1	1	0	1	0.3	Malaria Atlas	1.3	13
Global and local genetic diversity at two microsatellite loci in Plasmodium vivax parasites from Asia, Africa and South America	Schousboe, ML	25277367	3	2009	2	17	17	1	2	1	2	0.2	Malaria Atlas	1.176
Genetic diversity of Plasmodium vivax in clinical isolates from Bangladesh	Kibria, MG	26159168	2	2009	2	35	35	1	1	0	2	0.2	Malaria Atlas	1.21
Higher Complexity of Infection and Genetic Diversity of Plasmodium vivax Than Plasmodium falciparum Across All Malaria Transmission Zones of Papua New Guinea	Fola, AA	28070005	2	2009	1	2820	265	1	2	1	2	15	Study	2.67	68.9
Higher Complexity of Infection and Genetic Diversity of Plasmodium vivax Than Plasmodium falciparum Across All Malaria Transmission Zones of Papua New Guinea	Fola, AA	28070005	2	2009	1	2337	366	1	2	1	2	9.4	Study	2.54	71.5
Higher Complexity of Infection and Genetic Diversity of Plasmodium vivax Than Plasmodium falciparum Across All Malaria Transmission Zones of Papua New Guinea	Fola, AA	28070005	2	2009	1	1007	151	1	2	1	2	20	Study	2.29	69.5
Higher Complexity of Infection and Genetic Diversity of Plasmodium vivax Than Plasmodium falciparum Across All Malaria Transmission Zones of Papua New Guinea	Fola, AA	28070005	2	2009	1	2772	557	1	2	1	2	20.1	Study	2.12	73.2
Molecular surveillance over 14 years confirms reduction of Plasmodium vivax and falciparum transmission after implementation of Artemisinin-based combination therapy in Papua, Indonesia	Pava, Z	32379762	2	2009	2	219	143	1	2	1	1	3.3	Malaria Atlas	1.8	81
Genetic diversity and population structure of Plasmodium vivax in Central China	Yaibao, L	25008859	2	2010	1	43	25	1	2	1	1	0	Malaria Atlas	1.12	12
Genetic diversity and population structure of Plasmodium vivax in Central China	Yaibao, L	25008859	2	2010	1	107	94	1	2	1	1	0.1	Malaria Atlas	1.04	4.3
Global and local genetic diversity at two microsatellite loci in Plasmodium vivax parasites from Asia, Africa and South America	Schousboe, ML	25277367	2	2010	2	55	53	1	2	1	2	0.33	Malaria Atlas	1.189
Genetic diversity of Plasmodium vivax in clinical isolates from Bangladesh	Kibria, MG	26159168	2	2010	2	39	39	1	1	0	2	0.1	Malaria Atlas	1.09
Population Genetics of Plasmodium vivax in Four Rural Communities in Central Vietnam	Van Hong, N	26872387	2	2010	2	260	234	1	2	1	1	31.5	Study	1.91	71.4
Further Evidence of Increasing Diversity of Plasmodium vivax in the Republic of Korea in Recent Years	Kim, JY	26990869	2	2010	2	27	24	3	2	1	1	0	Malaria Atlas	1.04	4.2
Sustained Malaria Control Over an 8-Year Period in Papua New Guinea: The Challenge of Low-Density Asymptomatic Plasmodium Infections	Koepfli, C	29029179	2	2010	1	2117	271	1	2	1	2	12.7	Study		38.7
Genetic Variability of Plasmodium vivax in the North Coast of Peru and the Ecuadorian Amazon Basin	Ventocilla, JA	29761758	3	2010	2	127	127	1	2	1	1	0.53	Malaria Atlas	1	0
Genomic analysis of a pre-elimination Malaysian Plasmodium vivax population reveals selective pressures and changing transmission dynamics	Auburn, S	29968722	2	2010	2	24	16	1	5	1	2	0.2	Malaria Atlas	1.54	50
The First Plasmodium vivax Relapses of Life Are Usually Genetically Homologous	Imwong, M	22194628	2	2011	2	23	21	2	2	1	2	0.29	Malaria Atlas		43
Using Amplicon Deep Sequencing to Detect Genetic Signatures of Plasmodium vivax Relapse	Lin, JT	25748326	2	2011	2	78	78	3	4	0	1	0.2	Malaria Atlas	3.8	92
Contrasting Transmission Dynamics of Co-endemic Plasmodium vivax and P. falciparum: Implications for Malaria Control and Elimination	Noviyanti, R	25951184	2	2011	2	49	49	1	2	1	2	1	Malaria Atlas	1.47	41
Contrasting Transmission Dynamics of Co-endemic Plasmodium vivax and P. falciparum: Implications for Malaria Control and Elimination	Noviyanti, R	25951184	2	2011	1	37	37	1	2	1	2	1	Malaria Atlas	1.47	41
Further Evidence of Increasing Diversity of Plasmodium vivax in the Republic of Korea in Recent Years	Kim, JY	26990869	2	2011	2	48	34	3	2	1	1	0	Malaria Atlas	1.02	2.9
Genomic analysis of a pre-elimination Malaysian Plasmodium vivax population reveals selective pressures and changing transmission dynamics	Auburn, S	29968722	2	2011	2	32	27	1	5	1	2	0.2	Malaria Atlas	1.34	28
Contrasting Transmission Dynamics of Co-endemic Plasmodium vivax and P. falciparum: Implications for Malaria Control and Elimination	Noviyanti, R	25951184	2	2012	1	31	31	1	2	1	2	1.7	Malaria Atlas	1.75	65
Contrasting Transmission Dynamics of Co-endemic Plasmodium vivax and P. falciparum: Implications for Malaria Control and Elimination	Noviyanti, R	25951184	2	2012	2	9	9	1	2	1	2	1.7	Malaria Atlas	1.75	65
Contrasting Transmission Dynamics of Co-endemic Plasmodium vivax and P. falciparum: Implications for Malaria Control and Elimination	Noviyanti, R	25951184	2	2012	2	11	11	1	2	1	2	0	Malaria Atlas	1.23	23
Contrasting Transmission Dynamics of Co-endemic Plasmodium vivax and P. falciparum: Implications for Malaria Control and Elimination	Noviyanti, R	25951184	2	2012	1	2	2	2	2	1	2	0	Malaria Atlas	1.23	23
High Rates of Asymptomatic, Sub-microscopic Plasmodium vivax Infection and Disappearing Plasmodium falciparum Malaria in an Area of Low Transmission in Solomon Islands	Waltmann, A	25996619	2	2012	1	3501	349	1	2	1	2	13.4	Study	1.36	29.2
Genetic diversity of Plasmodium vivax in clinical isolates from Bangladesh	Kibria, MG	26159168	2	2012	2	4	4	1	1	0	2	0	Malaria Atlas	1.33
Further Evidence of Increasing Diversity of Plasmodium vivax in the Republic of Korea in Recent Years	Kim, JY	26990869	2	2012	2	23	19	3	2	1	1	0	Malaria Atlas	1.04	5.3
Chloroquine efficacy for Plasmodium vivax in Myanmar in populations with high genetic diversity and moderate parasite gene flow	Htun, MW	28693552	2	2012	2	60	60	1	2	1	1	1.9	Malaria Atlas	1.64	36
Multiplicity and molecular epidemiology of Plasmodium vivax and Plasmodium falciparum infections in East Africa	Zhong, D	29720181	1	2012	2	23	23	1	4	0	1	32.4	Study	2.06	55.3
Multiplicity and molecular epidemiology of Plasmodium vivax and Plasmodium falciparum infections in East Africa	Zhong, D	29720181	1	2012	1	48	48	1	4	0	1	32.4	Study	1.83	52.2
Genomic analysis of a pre-elimination Malaysian Plasmodium vivax population reveals selective pressures and changing transmission dynamics	Auburn, S	29968722	2	2012	2	18	13	1	5	1	2	0.1	Malaria Atlas	1.17	17
Dynamics of Plasmodium vivax populations in border areas of the Greater Mekong sub-region during malaria elimination	Li, Y	32268906	2	2012	2	50	50	1	2	1	1	1.3	Malaria Atlas	1.5	40
Molecular surveillance over 14 years confirms reduction of Plasmodium vivax and falciparum transmission after implementation of Artemisinin-based combination therapy in Papua, Indonesia	Pava, Z	32379762	2	2012	2	127	114	1	2	1	1	2.5	Malaria Atlas	1.4	44
Plasmodium vivax Population Structure and Transmission Dynamics in Sabah Malaysia	Abdullah, NR	24358203	2	2013	2	97	89	1	2	1	2	0.1	Malaria Atlas	1.3	25.8
Contrasting Transmission Dynamics of Co-endemic Plasmodium vivax and P. falciparum: Implications for Malaria Control and Elimination	Noviyanti, R	25951184	2	2013	1	29	29	1	2	1	2	0	Malaria Atlas	1.9	79
Genetic diversity of Plasmodium vivax in clinical isolates from Bangladesh	Kibria, MG	26159168	2	2013	2	4	4	1	1	0	2	0	Malaria Atlas	1.25
Molecular Evolution of PvMSP3α Block II in Plasmodium vivax from Diverse Geographic Origins	Gupta, B	26266539	2	2013	1		22	1	1	0	2	4.8	Study	1.09091	0.0909091
Variation in Complexity of Infection and Transmission Stability between Neighbouring Populations of Plasmodium vivax in Southern Ethiopia	Getachew, S	26468643	1	2013	2	353	197	1	2	1	1	4.1	Malaria Atlas	1.4	35
Multiplicity of Infection and Disease Severity in Plasmodium vivax	Pacheco, MA	26751811	3	2013	2	1328	130	1	2	1	1	0	Malaria Atlas	1.5	47.7
Prospective Study of Plasmodium vivax Malaria Recurrence after Radical Treatment with a Chloroquine-Primaquine Standard Regimen in Turbo, Colombia	Zuluaga-Idarraga, L	27185794	3	2013	2	134	128	1	2	1	1	0.16	Malaria Atlas		12.5
Genomic analysis of a pre-elimination Malaysian Plasmodium vivax population reveals selective pressures and changing transmission dynamics	Auburn, S	29968722	2	2013	2	26	21	1	5	1	2	0.1	Malaria Atlas	1.15	15
Genomic Analysis of Plasmodium vivax in Southern Ethiopia Reveals Selective Pressures in Multiple Parasite Mechanisms	Auburn, S	30668735	1	2013	2	24	24	1	5	1	1	1.5	Malaria Atlas		29
Limited differentiation among Plasmodium vivaxpopulations from the northwest and to the south Pacific Coast of Colombia: A malaria corridor?	Pacheco, MA	30921317	3	2013	2	177	65	1	2	1	1	0.4	Malaria Atlas	1.149	41.5
Limited differentiation among Plasmodium vivaxpopulations from the northwest and to the south Pacific Coast of Colombia: A malaria corridor?	Pacheco, MA	30921317	3	2013	2	460	66	1	2	1	1	0.15	Malaria Atlas	1.121	47
Limited differentiation among Plasmodium vivaxpopulations from the northwest and to the south Pacific Coast of Colombia: A malaria corridor?	Pacheco, MA	30921317	3	2013	2	272	258	1	2	1	1	0.39	Malaria Atlas	1.109	32.6
Microsatellite analysis reveals connectivity among geographically distant transmission zones of Plasmodium vivax in the Peruvian Amazon: A critical barrier to regional malaria elimination	Manrique, P	31710604	3	2013	2	154	137	1	2	1	2	0	Malaria Atlas		40.1
The epidemiology of Plasmodium falciparum and Plasmodium vivax in East Sepik Province, Papua New Guinea, pre- and post-implementation of national malaria control efforts	Kattenberg, JH	32503607	2	2013	2	2486	149	1	2	1	1	6	Study	1.4	31.1
Multi-locus genotyping reveals established endemicity of a geographically distinct Plasmodium vivax population in Mauritania, West Africa	Hampate, B	33326439	1	2013	2	100	84	1			2	0	Malaria Atlas		12
Genetic micro-epidemiology of malaria in Papua Indonesia: Extensive P. vivax diversity and a distinct subpopulation of asymptomatic P. falciparum infections	Pava, Z	28498860	2	2014	2	108	104	1	2	1	1	5.7	Study	1.6	46.2
Chloroquine efficacy for Plasmodium vivax in Myanmar in populations with high genetic diversity and moderate parasite gene flow	Htun, MW	28693552	2	2014	2	25	25	1	2	1	1	1.59	Malaria Atlas	1.33	33
Transmission dynamics of co-endemic Plasmodium vivax and P. falciparum in Ethiopia and prevalence of antimalarial resistant genotypes	Lo, E	28746333	1	2014	2	205	144	1	2	1	1	2.1	Malaria Atlas	1.04	4.3
Passively versus Actively Detected Malaria: Similar Genetic Diversity but Different Complexity of Infection	Pava, Z	29016343	2	2014	1	315	237	1	2	1	1	4.4	Malaria Atlas	1.7	51
Passively versus Actively Detected Malaria: Similar Genetic Diversity but Different Complexity of Infection	Pava, Z	29016343	2	2014	2	155	150	1	2	1	1	4.4	Malaria Atlas	1.4	35
Sustained Malaria Control Over an 8-Year Period in Papua New Guinea: The Challenge of Low-Density Asymptomatic Plasmodium Infections	Koepfli, C	29029179	2	2014	1	2516	496	1	2	1	2	19.7	Study		21.3
Genomic analysis of a pre-elimination Malaysian Plasmodium vivax population reveals selective pressures and changing transmission dynamics	Auburn, S	29968722	2	2014	2	105	103	1	2	1	2	0.1	Malaria Atlas	1.08	8
Genetic diversity among Plasmodium vivax isolates along the Thai–Myanmar border of Thailand	Maneerattanasak, S	26858120	2	2015	2	254	254	3	1	1	2	0.2	Malaria Atlas	1.15	16.9
Multiplicity and molecular epidemiology of Plasmodium vivax and Plasmodium falciparum infections in East Africa	Zhong, D	29720181	1	2015	2	67	67	1	4	0	2	2.4	Study	2.16	71.2
Limited differentiation among Plasmodium vivaxpopulations from the northwest and to the south Pacific Coast of Colombia: A malaria corridor?	Pacheco, MA	30921317	3	2015	2	437	235	1	2	1	1	0.22	Malaria Atlas	1.134	41.3
Microsatellite analysis reveals connectivity among geographically distant transmission zones of Plasmodium vivax in the Peruvian Amazon: A critical barrier to regional malaria elimination	Manrique, P	31710604	3	2015	2	615	274	1	2	1	2	0.1	Malaria Atlas		26
Microsatellite analysis reveals connectivity among geographically distant transmission zones of Plasmodium vivax in the Peruvian Amazon: A critical barrier to regional malaria elimination	Manrique, P	31710604	3	2015	2	654	366	1	2	1	2	2.2	Malaria Atlas		19.7
Genetic Diversity of Plasmodium vivax in Clinical Isolates from Southern Thailand using PvMSP1, PvMSP3 (PvMSP3α, PvMSP3β) Genes and Eight Microsatellite Markers	Thanapongpichat, S	31715687	2	2015	2	15	15	1	1	1	2	0.07	Malaria Atlas	1.8	73
Genetic Diversity of Plasmodium vivax in Clinical Isolates from Southern Thailand using PvMSP1, PvMSP3 (PvMSP3α, PvMSP3β) Genes and Eight Microsatellite Markers	Thanapongpichat, S	31715687	2	2015	2	55	38	1	1	1	2	0.1	Malaria Atlas	1.67	58
Genetic Diversity of Plasmodium vivax in Clinical Isolates from Southern Thailand using PvMSP1, PvMSP3 (PvMSP3α, PvMSP3β) Genes and Eight Microsatellite Markers	Thanapongpichat, S	31715687	2	2015	2	58	47	1	1	1	2	0.1	Malaria Atlas	1.53	48
Genetic Diversity of Plasmodium vivax in Clinical Isolates from Southern Thailand using PvMSP1, PvMSP3 (PvMSP3α, PvMSP3β) Genes and Eight Microsatellite Markers	Thanapongpichat, S	31715687	2	2015	2	7	4	1	1	1	2	0.1	Malaria Atlas	1.5	50
Dynamics of Plasmodium vivax populations in border areas of the Greater Mekong sub-region during malaria elimination	Li, Y	32268906	2	2015	2	54	54	1	2	1	1	0.73	Malaria Atlas	1.36	23.7
Molecular surveillance over 14 years confirms reduction of Plasmodium vivax and falciparum transmission after implementation of Artemisinin-based combination therapy in Papua, Indonesia	Pava, Z	32379762	2	2015	2	155	146	1	2	1	1	2.09	Malaria Atlas	1.4	58
Dynamics of Plasmodium vivax populations in border areas of the Greater Mekong sub-region during malaria elimination	Li, Y	32268906	2	2016	2	52	52	1	2	1	1	0.6	Malaria Atlas	1.33	30.7
Spatial and genetic clustering of Plasmodium falciparum and Plasmodium vivax infections in a low-transmission area of Ethiopia	Tessema, SK	33203956	1	2016	2	499	99	1	2	1	1	7.9	Study	2.2
Molecular surveillance over 14 years confirms reduction of Plasmodium vivax and falciparum transmission after implementation of Artemisinin-based combination therapy in Papua, Indonesia	Pava, Z	32379762	2	2017	2	114	93	1	2	1	1	2.6	Malaria Atlas	1.4	33
Malaria in Venezuela: changes in the complexity of infection reflects the increment in transmission intensity	Pacheco, MA	32380999	3	2018	2	94	46	1	2	1	2	1.1	Malaria Atlas		68
Microsatellite DNA analysis revealed a drastic genetic change of Plasmodium vivax population in the Republic of Korea during 2002 and 2003	Iwagami, M	24205429	2		2	255	163	3	2	1	1	0	Malaria Atlas		98.2

## Sheet: Key to Variables
Method for Diagnosis	1	microscopy or RDT
	2	PCR
Genotyping method	1	Size polymorhic - gel
	2	Size polymorhic - CE
	3	SNPs
	4	Amplicon sequencing
	5	WGS
Age group	1	All
	2	<15
	3	>15
Geographic region	1	Africa
	2	Asia Pacific
	3	Americas
Clinical asymptomatic	1	Asymptomatic
	2	Clinical
Number of markers	0	1 markers
	1	>1 marker
